# Supplementary material for: Designing New Sport Supplements Based on Aronia melanocarpa and Bee Pollen to Enhance Antioxidant Capacity and Nutritional Value
Source: Molecules. 2023 Oct 5;28(19):6944. doi: 10.3390/molecules28196944 (PMC10574696; doi:10.3390/molecules28196944)
Supplement: Supplementary file 1 [file molecules-28-06944-s001.zip]

Archive with 1 entries (1 files):
- molecules-2589713-supplementary.pdf
